# Supplementary material for: Third contribution on Rovno amber silken fungus beetles: a new Eocene species of Cryptophagus (Coleoptera, Clavicornia, Cryptophagidae)
Source: Zookeys. 2011 Sep 24;(130):255–61. doi: 10.3897/zookeys.130.1321 (PMC3260764; doi:10.3897/zookeys.130.1321)
Supplement: XML Treatment for Cryptophagus alexagrestis [file zookeys.130.1321-treatment1.xml]

<!DOCTYPE tp:taxon-treatment
  PUBLIC "-//TaxonX//DTD Taxonomic Treatment Publishing DTD v0 20100105//EN" "tax-treatment-NSO.dtd">
<tp:taxon-treatment xmlns:tp="http://www.plazi.org/taxpub"><tp:treatment-meta><mixed-citation publication-type="journal"><person-group><name><surname>Lyubarsky</surname><given-names>G.Yu.</given-names></name><name><surname>Perkovsky</surname><given-names>E.E.</given-names></name></person-group><article-title>Third contribution on Rovno amber silken fungus beetles: a new Eocene species of Cryptophagus (Coleoptera, Clavicornia, Cryptophagidae)</article-title><source>Zookeys</source><day>24</day><month>9</month><year>2011</year><volume>2011</volume><issue>130</issue><fpage>255</fpage><lpage>261</lpage><pub-id pub-id-type="doi">10.3897/zookeys.130.1321</pub-id></mixed-citation></tp:treatment-meta><tp:nomenclature><tp:taxon-name>
                        <tp:taxon-name-part taxon-name-part-type="genus">Cryptophagus</tp:taxon-name-part>
                        <tp:taxon-name-part taxon-name-part-type="species">alexagrestis</tp:taxon-name-part>
                    <object-id xmlns:xlink="http://www.w3.org/1999/xlink" xlink:type="simple">urn:lsid:zoobank.org:act:DB75F93F-056F-4B85-8505-5F255C694388</object-id>
                    <object-id xmlns:xlink="http://www.w3.org/1999/xlink" xlink:type="simple">http://species-id.net/wiki/Cryptophagus_alexagrestis</object-id>
                    </tp:taxon-name><tp:taxon-authority>Lyubarsky &amp; Perkovsky</tp:taxon-authority><tp:taxon-status xmlns:xlink="http://www.w3.org/1999/xlink" xlink:type="simple">sp. n.</tp:taxon-status><xref ref-type="fig" rid="F1">Figs 1</xref><xref ref-type="fig" rid="F2">2</xref></tp:nomenclature><tp:treatment-sec sec-type="Material"><title>Material.</title><p> Holotype, SIZK K-24572, Klesov, Rovno amber, Late Eocene. Syninclusion: <tp:taxon-name>Chironomidae</tp:taxon-name>. Sex of the holotype unknown.</p></tp:treatment-sec><tp:treatment-sec sec-type="Etymology"><title>Etymology.</title><p>From Alex, in honour of Prof. Alexandr Rasnitsyn, and “agrestis”from Latin <italic>ager</italic> for field, farm.</p></tp:treatment-sec><tp:treatment-sec sec-type="Description"><title>Description.</title><p> Body broadly elongate, slightly convex; head, pronotum, and elytra brown. Elytra slightly convex, covered with elevated pubescence.</p><p>Head transverse, of normal size, with hemispherical, somewhat coarsely facetted eyes, strongly and sparsely punctured. Antennae long, slender, with club reaching beyond base of pronotum, joints of flagellum elongate, 4th, 6th segment more than 1.5 times as long as broad, 5th 2 times as long as broad, 9th and 10th transverse, 11th obliquely oval, joints 9–11 equal in width.</p><p>Pronotum flat, not very strongly narrowed basally, distinctly transverse, barely 1.6 times broader than long, moderately not strongly and sparsely punctured (distance between punctures more than their diameter), an individual puncture less than the diameter of a facet. Pronotum without sublateral line, somewhat convex, sides narrowed basally and apically, with a single lateral tooth. Sides finely margined, anterior edge weakly sinuate. Callosity occupies at most one-seventh of side margin, with a small, elongate-oval patch of bare surface invisible from above; caudolateral corner obtuse angular, callosity without point. Lateral tooth far before middle of lateral margin. Posterior corners obtuse, base round, slightly sinuate, basal groove narrow.</p><p>Scutellum small, transverse. Elytra oval, humeral corners rounded, shoulders a little broader than maximum breadth of pronotum, 1.7 times as long as wide and 3.0 times as long as thorax, moderately convex, slightly flattened behind scutellum, with slightly rounded sides and a narrowly rounded apex, punctuation less strong and more sparse than that on pronotum.</p><p>Length of body 1.8 mm.</p><fig id="F1" position="float" orientation="portrait"><label>Figure 1.</label><caption><p><italic><tp:taxon-name>Cryptophagus alexagrestis</tp:taxon-name></italic> sp. n., holotype (SIZK K-24572, Schmalhausen Institute of Zoology, Kiev) <bold>a</bold> body, dorsal <bold>b</bold> body, lateral <bold>c</bold> front part, dorsal.</p></caption><graphic xmlns:xlink="http://www.w3.org/1999/xlink" xlink:href="ZooKeys-130-255-g001.jpg" position="float" orientation="portrait" xlink:type="simple"/></fig><fig id="F2" position="float" orientation="portrait"><label>Figure 2.</label><caption><p>Dorsal view, <italic><tp:taxon-name>Cryptophagus alexagrestis</tp:taxon-name></italic> sp. n.</p></caption><graphic xmlns:xlink="http://www.w3.org/1999/xlink" xlink:href="ZooKeys-130-255-g002.jpg" position="float" orientation="portrait" xlink:type="simple"/></fig></tp:treatment-sec><tp:treatment-sec sec-type="Remarks"><title>Remarks.</title><p><italic><tp:taxon-name>Cryptophagus alexagrestis</tp:taxon-name></italic> sp. n.is most similar to the modern <italic><tp:taxon-name>Cryptophagus laterangulus</tp:taxon-name></italic> Reitter (Caucasus, Iraq, Iran, Turkmenistan, Kazakhstan), <italic><tp:taxon-name>Cryptophagus pseudoschmidti</tp:taxon-name></italic> Woodroffe (Eastern Europe, Siberia, Mongolia), <italic><tp:taxon-name>Cryptophagus dilutus</tp:taxon-name></italic> Reitter (Holarctic: North Africa, Europe, Caucasus, Middle Asia, Iran, Iraq, India, China, Siberia, North America), <italic><tp:taxon-name>Cryptophagus skalitzkyi</tp:taxon-name></italic> Reitter (Europe, Caucasus, Turkey, Iran, Turkmenistan, Uzbekistan, <!--PageBreak--><!--PageBreak-->Tajikistan, Afghanistan, Pakistan, India, Kyrgyzstan, Kazakhstan, Eastern Siberia) with elevated elytral pubescence, bare surface of callosity not visible from above, 4th segment of antenna elongate, nearly 1.5 times as long as broad, lateral tooth far before middle of pronotum, small length of callosity (see <xref ref-type="bibr" rid="B8">Lyubarsky 2002</xref>). All mentioned modern species are widely distributed in steppe and desert zones, less common in the forest zone. <italic><tp:taxon-name>Cryptophagus dilutus</tp:taxon-name></italic> is common in the steppe and desert zones of Eurasia – in materials from Iraq, Iran, China, and Central Asia it is quite common. All mentioned species can be included in the key for identification of <italic><tp:taxon-name>Cryptophagus</tp:taxon-name></italic> (see <xref ref-type="bibr" rid="B8">Lyubarsky 2002</xref>, pp. 324–325, synthesis 17 and the following) with some changes, as shown below:</p><table-wrap content-type="key" position="anchor" orientation="portrait"><table><tbody><tr><td rowspan="1" colspan="1">1</td><td rowspan="1" colspan="1">Punctation of prothorax distinctly dense. Eyes often strongly prominent, hemispherical, with large facets. Lateral tooth extremely strongly prominent, but very small. Length 2.3–2.5 mm</td><td rowspan="1" colspan="1"><italic><tp:taxon-name>Cryptophagus laterangulus</tp:taxon-name></italic></td></tr><tr><td rowspan="1" colspan="1">–</td><td rowspan="1" colspan="1">Punctation of prothorax sparse. Lateral tooth not extremely prominent</td><td rowspan="1" colspan="1">2</td></tr><tr><td rowspan="1" colspan="1">2</td><td rowspan="1" colspan="1">Eyes large, length greater than half the length of the head, asymmetrical conical, prominent, with large facets, diameter of facet more than 11 µm. 5th segment of antenna weakly elongated, 1.5 times as long as broad. Callosity occupies from 1/5 to 1/4 of length of lateral margin. Lateral tooth of prothorax normal or small, nearly reduced. Length 2.6–3.4 mm</td><td rowspan="1" colspan="1"><italic><tp:taxon-name>Cryptophagus pseudoschmidti</tp:taxon-name></italic><!--PageBreak--></td></tr><tr><td rowspan="1" colspan="1">–</td><td rowspan="1" colspan="1">Eyes normal in size, length less than half the length of the head, slightly prominent, with small facets, diameter of facet less than 11 µm. Lateral tooth of prothorax normal. Callosity occupies from 1/8 to 1/5 of length of lateral margin</td><td rowspan="1" colspan="1">3</td></tr><tr><td rowspan="1" colspan="1">3</td><td rowspan="1" colspan="1">10th segment of antenna rounded, about 1.5 times as broad as long. Callosity with point. Callosity occupies 1/6–1/5 length of lateral margin of pronotum. Length 2.1–2.7 mm</td><td rowspan="1" colspan="1"><italic><tp:taxon-name>Cryptophagus dilutus</tp:taxon-name></italic></td></tr><tr><td rowspan="1" colspan="1">–</td><td rowspan="1" colspan="1">10th segment of antenna short and dilated, very transverse, as least twice as broad as long. Callosity short, its length occupying 1/8–1/6 length of lateral margin of pronotum</td><td rowspan="1" colspan="1">4</td></tr><tr><td rowspan="1" colspan="1">4</td><td rowspan="1" colspan="1">Facets of eyes small, diameter of facet less than 8 µm. Segments of flagellum weakly elongate, 4th, 5th, 6th segment 1.5 times as long as broad. Prothorax convex, very strongly narrowed basally. Punctuation of prothorax moderately dense, distance between neighbouring punctures equal to diameter of puncture or slightly less. Length 1.9–2.3 mm</td><td rowspan="1" colspan="1"><italic><tp:taxon-name>Cryptophagus skalitzkyi</tp:taxon-name></italic></td></tr><tr><td rowspan="1" colspan="1">–</td><td rowspan="1" colspan="1">Facets of eyes large, diameter of facet more than 11 µm. Segments of flagellum strongly elongate, 4th, 6th segment more than 1.5 times as long as broad, 5th 2 times as long as broad. Prothorax flat, not very strongly narrowed basally. Length 1.8 mm</td><td rowspan="1" colspan="1"><italic><tp:taxon-name>Cryptophagus alexagrestis</tp:taxon-name></italic> sp. n.</td></tr></tbody></table></table-wrap></tp:treatment-sec><ref-list><ref id="B8"><mixed-citation xmlns:xlink="http://www.w3.org/1999/xlink" xlink:type="simple"><person-group><name name-style="western"><surname>Lyubarsky</surname><given-names>GYu</given-names></name></person-group> (<year>2002</year>)<source> Cryptophaginae (Coleoptera: Cucujoidea: Cryptophagidae): Diagnostics, Arealogy, Ecology.</source> <publisher-name>Moscow State University Press</publisher-name>, <publisher-loc>Moscow</publisher-loc>, <lpage>421</lpage> pp.[in Russian]</mixed-citation></ref></ref-list></tp:taxon-treatment>
